# Supplementary material for: Risk Factors for Delayed Leptomeningeal Dissemination in Choroid Plexus Papillomas: A Systematic Review and Illustrative Case
Source: Curr Oncol. 2026 Feb 13;33(2):114. doi: 10.3390/curroncol33020114 (PMC12939452; doi:10.3390/curroncol33020114)
Supplement: Supplementary file 1 [file curroncol-33-00114-s001.zip]

Archive with 1 entries (1 files):
- curroncol-4121798-supplementary.pdf
